# Supplementary material for: Which Bacterial Agent Is More Influential in the Development of Retinopathy of Prematurity: Gram-Positive or Gram-Negative?
Source: Children (Basel). 2026 May 20;13(5):705. doi: 10.3390/children13050705 (PMC13204034; doi:10.3390/children13050705)
Supplement: Supplementary file 1 [file children-13-00705-s001.zip]

Archive with 1 entries (1 files):
- children-4323065-supplementary.pdf
